# Supplementary material for: Novel, active, and uncultured hydrocarbon-degrading microbes in the ocean
Source: Appl Environ Microbiol. 2024 Aug 23;90(9):e01224-24. doi: 10.1128/aem.01224-24 (PMC11409719; doi:10.1128/aem.01224-24)
Supplement: Tables S1 and S2 — Pangenome analyses. [file aem.01224-24-s0002.xlsx]

## Sheet: Supp_Table_1_pangenome_core
COG_annotation	COG_acc	Pfam_annotation	Pfam_acc
ABC-type multidrug transport system, ATPase and permease component	COG1132	ABC transporter transmembrane region	PF00664.24
Acetyl/propionyl-CoA carboxylase, alpha subunit	COG4770	Carbamoyl-phosphate synthase L chain, ATP binding domain	PF02786.18
Biopolymer transport protein ExbB/TolQ	COG0811	MotA/TolQ/ExbB proton channel family	PF01618.17
Acetyl-CoA acetyltransferase	COG0183	Thiolase, N-terminal domain	PF00108.24
Biopolymer transport protein ExbD	COG0848	Biopolymer transport protein ExbD/TolR	PF02472.17
Bacterial nucleoid DNA-binding protein	COG0776	Bacterial DNA-binding protein	PF00216.22
Site-specific recombinase XerD	COG4974	Phage integrase family	PF00589.23
CTP synthase (UTP-ammonia lyase)	COG0504	CTP synthase N-terminus	PF06418.15
Preprotein translocase subunit SecA (ATPase, RNA helicase)	COG0653	SecA DEAD-like domain	PF07517.15
Glutamyl- or glutaminyl-tRNA synthetase	COG0008	tRNA synthetases class I (E and Q), catalytic domain	PF00749.22
Acyl-CoA dehydrogenase related to the alkylation response protein AidB	COG1960	Acyl-CoA dehydrogenase, C-terminal domain	PF00441.25
Parvulin-like peptidyl-prolyl isomerase	COG0760	PPIC-type PPIASE domain	PF13616.7
Ribonuclease G or E	COG1530	Ribonuclease E/G family	PF10150.10
Bacterial cell division protein FtsW, lipid II flippase	COG0772	Cell cycle protein	PF01098.20
Predicted exporter protein, RND superfamily	COG1033	MMPL family	PF03176.16
Cell division GTPase FtsZ	COG0206	Tubulin/FtsZ family, GTPase domain	PF00091.26
Isopropylmalate/homocitrate/citramalate synthases	COG0119	HMGL-like	PF00682.20
Aspartate/methionine/tyrosine aminotransferase	COG0436	Aminotransferase class I and II	PF00155.22
Glutathione S-transferase	COG0625	Glutathione S-transferase, N-terminal domain	PF13417.7
Catechol 2,3-dioxygenase or other lactoylglutathione lyase family enzyme	COG0346	Glyoxalase/Bleomycin resistance protein/Dioxygenase superfamily	PF00903.26
8-oxo-dGTP pyrophosphatase MutT and related house-cleaning NTP pyrophosphohydrolases, NUDIX family	COG0494	NUDIX domain	PF00293.29
Enoyl-CoA hydratase/carnithine racemase	COG1024	Enoyl-CoA hydratase/isomerase	PF00378.21
Predicted house-cleaning NTP pyrophosphatase, Maf/HAM1 superfamily	COG0424	Maf-like protein	PF02545.15
Regulator of protease activity HflC, stomatin/prohibitin superfamily	COG0330	SPFH domain / Band 7 family	PF01145.26
Glycine/D-amino acid oxidase (deaminating)	COG0665	FAD dependent oxidoreductase	PF01266.25
Cell division protein FtsI/penicillin-binding protein 2	COG0768	Penicillin binding protein transpeptidase domain	PF00905.23
Uncharacterized membrane protein YfcA	COG0730	Sulfite exporter TauE/SafE	PF01925.20
Outer membrane protein TolC	COG1538	Outer membrane efflux protein	PF02321.19

## Sheet: Supp_Table_2_DWH_MAGs_only_core
COG_annotation	COG_acc	Pfam_annotation	Pfam_acc
16S rRNA G527 N7-methylase RsmG (former glucose-inhibited division protein B)	COG0357	rRNA small subunit methyltransferase G	PF02527.16
16S rRNA U1498 N3-methylase RsmE	COG1385	RNA methyltransferase	PF04452.15
2-polyprenyl-3-methyl-5-hydroxy-6-metoxy-1,4-benzoquinol methylase	COG2227	Methyltransferase domain	PF13847.7
3-oxoacyl-(acyl-carrier-protein) synthase	COG0304	Beta-ketoacyl synthase, N-terminal domain	PF00109.27
4-hydroxy-L-threonine phosphate dehydrogenase PdxA	COG1995	Pyridoxal phosphate biosynthetic protein PdxA	PF04166.13
50S ribosomal subunit-associated GTPase HflX	COG2262	GTP-binding GTPase N-terminal	PF13167.7
7,8-dihydro-6-hydroxymethylpterin-pyrophosphokinase	COG0801	7,8-dihydro-6-hydroxymethylpterin-pyrophosphokinase (HPPK)	PF01288.21
8-oxo-dGTP pyrophosphatase MutT and related house-cleaning NTP pyrophosphohydrolases, NUDIX family	COG0494	NUDIX domain	PF00293.29
ABC-type multidrug transport system, ATPase and permease component	COG1132	ABC transporter transmembrane region	PF00664.24
ABC-type multidrug transport system, permease component	COG0842	ABC-2 type transporter	PF01061.25
Acetyl-CoA acetyltransferase	COG0183	Thiolase, N-terminal domain	PF00108.24
Acetylornithine deacetylase/Succinyl-diaminopimelate desuccinylase or related deacylase	COG0624	Peptidase family M20/M25/M40	PF01546.29
Actin-like ATPase involved in cell morphogenesis	COG1077	MreB/Mbl protein	PF06723.14
Acyl-CoA dehydrogenase related to the alkylation response protein AidB	COG1960	Acyl-CoA dehydrogenase, C-terminal domain	PF00441.25
Acyl-CoA reductase or other NAD-dependent aldehyde dehydrogenase	COG1012	Aldehyde dehydrogenase family	PF00171.23
Acyl-CoA thioesterase FadM	COG0824	Thioesterase-like superfamily	PF13279.7
Acyl-coenzyme A synthetase/AMP-(fatty) acid ligase	COG0365	AMP-binding enzyme	PF00501.29
Acyl-coenzyme A thioesterase PaaI, contains HGG motif	COG2050	Thioesterase superfamily	PF03061.23
Alanyl-tRNA synthetase	COG0013	tRNA synthetases class II (A)	PF01411.20
Aspartate/methionine/tyrosine aminotransferase	COG0436	Aminotransferase class I and II	PF00155.22
ATP-dependent protease ClpP, protease subunit	COG0740	Clp protease	PF00574.24
Bacterial cell division protein FtsW, lipid II flippase	COG0772	Cell cycle protein	PF01098.20
Bacterial nucleoid DNA-binding protein	COG0776	Bacterial DNA-binding protein	PF00216.22
Biopolymer transport protein ExbB/TolQ	COG0811	MotA/TolQ/ExbB proton channel family	PF01618.17
Biopolymer transport protein ExbD	COG0848	Biopolymer transport protein ExbD/TolR	PF02472.17
Catechol 2,3-dioxygenase or other lactoylglutathione lyase family enzyme	COG0346	Glyoxalase/Bleomycin resistance protein/Dioxygenase superfamily	PF00903.26
Cell division GTPase FtsZ	COG0206	Tubulin/FtsZ family, GTPase domain	PF00091.26
Cell division protein FtsI/penicillin-binding protein 2	COG0768	Penicillin binding protein transpeptidase domain	PF00905.23
Cellulose biosynthesis protein BcsQ	COG1192	AAA domain	PF13614.7
Chromosome segregation ATPase	COG1196	RecF/RecN/SMC N terminal domain	PF02463.20
Chromosome segregation protein Spo0J, contains ParB-like nuclease domain	COG1475	ParB-like nuclease domain	PF02195.19
Citrate synthase	COG0372	Citrate synthase, C-terminal domain	PF00285.22
Crotonobetainyl-CoA:carnitine CoA-transferase CaiB and related acyl-CoA transferases	COG1804	CoA-transferase family III	PF02515.18
CTP synthase (UTP-ammonia lyase)	COG0504	CTP synthase N-terminus	PF06418.15
Cystathionine beta-lyase/cystathionine gamma-synthase	COG0626	Cys/Met metabolism PLP-dependent enzyme	PF01053.21
Dihydroorotate dehydrogenase	COG0167	Dihydroorotate dehydrogenase	PF01180.22
DNA gyrase/topoisomerase IV, subunit A	COG0188	DNA gyrase/topoisomerase IV, subunit A	PF00521.21
DNA polymerase III, alpha subunit	COG0587	Bacterial DNA polymerase III alpha NTPase domain	PF07733.13
DNA polymerase III, gamma/tau subunits	COG2812	DNA polymerase III, delta subunit	PF13177.7
DNA topoisomerase IA	COG0550	DNA topoisomerase	PF01131.21
DNA-binding response regulator, OmpR family, contains REC and winged-helix (wHTH) domain	COG0745	Response regulator receiver domain	PF00072.25
DNA-directed RNA polymerase, sigma subunit (sigma70/sigma32)	COG0568	Sigma-70 region 2	PF04542.15
DnaJ-class molecular chaperone with C-terminal Zn finger domain	COG0484	DnaJ C terminal domain	PF01556.19
Enamine deaminase RidA, house cleaning of reactive enamine intermediates, YjgF/YER057c/UK114 family	COG0251	Endoribonuclease L-PSP	PF01042.22
Enoyl-CoA hydratase/carnithine racemase	COG1024	Enoyl-CoA hydratase/isomerase	PF00378.21
Exonuclease VII, large subunit	COG1570	Exonuclease VII, large subunit	PF02601.16
Glutamate-1-semialdehyde aminotransferase	COG0001	Aminotransferase class-III	PF00202.22
Glutamyl- or glutaminyl-tRNA synthetase	COG0008	tRNA synthetases class I (E and Q), catalytic domain	PF00749.22
Glutathione S-transferase	COG0625	Glutathione S-transferase, N-terminal domain	PF13417.7
Glyceraldehyde-3-phosphate dehydrogenase/erythrose-4-phosphate dehydrogenase	COG0057	Glyceraldehyde 3-phosphate dehydrogenase, C-terminal domain	PF02800.21
Glycosyltransferase involved in cell wall bisynthesis	COG0438	Glycosyl transferases group 1	PF13692.7
Heme/copper-type cytochrome/quinol oxidase, subunit 3	COG1845	Cytochrome c oxidase subunit III	PF00510.19
Histidyl-tRNA synthetase	COG0124	Histidyl-tRNA synthetase	PF13393.7
Homoserine dehydrogenase	COG0460	Homoserine dehydrogenase	PF00742.20
Isopropylmalate/homocitrate/citramalate synthases	COG0119	HMGL-like	PF00682.20
Lipid A disaccharide synthetase	COG0763	Lipid-A-disaccharide synthetase	PF02684.16
Molecular chaperone DnaK (HSP70)	COG0443	Hsp70 protein	PF00012.21
MoxR-like ATPase	COG0714	ATPase family associated with various cellular activities (AAA)	PF07726.12
Multidrug efflux pump subunit AcrB	COG0841	AcrB/AcrD/AcrF family	PF00873.20
NAD(P)H-hydrate repair enzyme Nnr, NAD(P)H-hydrate epimerase domain	COG0062	Carbohydrate kinase	PF01256.18
NADPH-dependent 2,4-dienoyl-CoA reductase, sulfur reductase, or a related oxidoreductase	COG0446	NADH:flavin oxidoreductase / NADH oxidase family	PF00724.21
Nucleoside-diphosphate-sugar epimerase	COG0451	NAD dependent epimerase/dehydratase family	PF01370.22
Outer membrane protein TolC	COG1538	Outer membrane efflux protein	PF02321.19
Parvulin-like peptidyl-prolyl isomerase	COG0760	PPIC-type PPIASE domain	PF13616.7
Peptidyl-prolyl cis-trans isomerase (rotamase) - cyclophilin family	COG0652	Cyclophilin type peptidyl-prolyl cis-trans isomerase/CLD	PF00160.22
Permease of the drug/metabolite transporter (DMT) superfamily	COG0697	EamA-like transporter family	PF00892.21
Phosphoglycerate dehydrogenase or related dehydrogenase	COG0111	D-isomer specific 2-hydroxyacid dehydrogenase, NAD binding domain	PF02826.20
Phosphomannomutase	COG1109	Phosphoglucomutase/phosphomannomutase, alpha/beta/alpha domain I	PF02878.17
Phosphoribosylcarboxyaminoimidazole (NCAIR) mutase	COG0041	AIR carboxylase	PF00731.21
Predicted exporter protein, RND superfamily	COG1033	MMPL family	PF03176.16
Predicted GTPases	COG1160	50S ribosome-binding GTPase	PF01926.24
Predicted house-cleaning NTP pyrophosphatase, Maf/HAM1 superfamily	COG0424	Maf-like protein	PF02545.15
Predicted oxidoreductase (related to aryl-alcohol dehydrogenase)	COG0667	Aldo/keto reductase family	PF00248.22
Preprotein translocase subunit SecA (ATPase, RNA helicase)	COG0653	SecA DEAD-like domain	PF07517.15
Preprotein translocase subunit SecF	COG0341	Protein export membrane protein	PF02355.17
Protein chain release factor A	COG0216	PCRF domain	PF03462.19
Putative transcriptional regulator, AlgH/UPF0301 family	COG1678	Uncharacterized ACR, COG1678	PF02622.16
Pyruvate dehydrogenase complex, dehydrogenase (E1) component	COG2609	Pyruvate dehydrogenase E1 component middle domain	PF17831.2
Regulator of protease activity HflC, stomatin/prohibitin superfamily	COG0330	SPFH domain / Band 7 family	PF01145.26
Ribonuclease D	COG0349	3'-5' exonuclease	PF01612.21
Ribonuclease G or E	COG1530	Ribonuclease E/G family	PF10150.10
Ribonucleotide reductase alpha subunit	COG0209	Ribonucleotide reductase, barrel domain	PF02867.16
Ribose 5-phosphate isomerase	COG0120	Ribose 5-phosphate isomerase A (phosphoriboisomerase A)	PF06026.15
Ribosomal protein S18 acetylase RimI and related acetyltransferases	COG0456	Acetyltransferase (GNAT) domain	PF13673.8
Ribosomal protein S9	COG0103	Ribosomal protein S9/S16	PF00380.20
Selenocysteine lyase/Cysteine desulfurase	COG0520	Aminotransferase class-V	PF00266.20
Small-conductance mechanosensitive channel	COG0668	Mechanosensitive ion channel	PF00924.19
Tat protein secretion system quality control protein TatD (DNase activity)	COG0084	TatD related DNase	PF01026.22
Translation elongation factor EF-G, a GTPase	COG0480	Elongation factor Tu GTP binding domain	PF00009.28
Trk K+ transport system, NAD-binding component	COG0569	TrkA-N domain	PF02254.19
Trk-type K+ transport system, membrane component	COG0168	Cation transport protein	PF02386.17
tRNA nucleotidyltransferase/poly(A) polymerase	COG0617	Poly A polymerase head domain	PF01743.21
tRNA-binding EMAP/Myf domain	COG0073	tRNA synthetases class I (M)	PF09334.12
tRNA-dihydrouridine synthase	COG0042	Dihydrouridine synthase (Dus)	PF01207.18
tRNA(Ile)-lysidine synthase TilS/MesJ	COG0037	PP-loop family	PF01171.21
UDP-3-O-acyl-N-acetylglucosamine deacetylase	COG0774	UDP-3-O-acyl N-acetylglycosamine deacetylase	PF03331.14
UDP-N-acetylmuramate-alanine ligase	COG0773	Mur ligase middle domain	PF08245.13
UDP-N-acetylmuramyl pentapeptide phosphotransferase/UDP-N-acetylglucosamine-1-phosphate transferase	COG0472	Glycosyl transferase family 4	PF00953.22
Uncharacterized membrane protein YfcA	COG0730	Sulfite exporter TauE/SafE	PF01925.20
Undecaprenyl pyrophosphate phosphatase UppP	COG1968	Bacitracin resistance protein BacA	PF02673.19
Xaa-Pro aminopeptidase	COG0006	Metallopeptidase family M24	PF00557.25
